# Supplementary material for: Development and Internal Validation of a Novel Prognostic Score in Metastatic Colorectal Cancer: A Comparative Retrospective Cohort Study with the Glasgow Prognostic Score and Gustave Roussy Immune Score
Source: J Clin Med. 2026 Jun 29;15(13):5074. doi: 10.3390/jcm15135074 (PMC13362653; doi:10.3390/jcm15135074)
Supplement: Supplementary file 1 [file jcm-15-05074-s001.zip]

Archive with 3 entries (3 files):
- Supplementary figure S2.png
- SUPPLEMENTARY TABLES.pdf
- Supplementary figure S1.png
